# Supplementary material for: Zn2+ chelation by serum albumin improves hexameric Zn2+-insulin dissociation into monomers after exocytosis
Source: PLoS One. 2017 Nov 3;12(11):e0187547. doi: 10.1371/journal.pone.0187547 (PMC5669427; doi:10.1371/journal.pone.0187547)
Supplement: S1 File — (XLSX) [file pone.0187547.s001.xlsx]

## Sheet: Hoja1
Zn	BSA	Insulin	zn-Insulin	Zn-ins-BSA	Zn+BSA+Zn-ins
1.2	2.2	263.3	43.7	296.5	2.5
2.4	3.1	240.5	69.6	375.2	3.9
1.3	1.5	299.1	26.4	240.8	15.1
4.2	4.7	194.8	30.8	270.2	3.2
6.1	2.1	320.9	16.1	301.3	4.6
3.7	1.7	270.6	53.4	200.6	4.8

## Sheet: Hoja2
	Zn	BSA	Insulin	zn-Insulin	Zn-ins-BSA	Zn+BSA+Zn-ins
Number of values	6	6	6	6	6	6
Minimum	1,000	1,000	194,0	16,00	200,0	2,000
25% Percentile	1,000	1,000	228,5	23,50	230,0	2,750
Median	2,500	2,000	266,5	36,50	283,0	3,500
75% Percentile	4,500	3,250	304,3	57,00	319,5	6,750
Maximum	6,000	4,000	320,0	69,00	375,0	15,00
Mean	2,833	2,167	264,3	39,50	280,3	5,167
Std. Deviation	1,941	1,169	44,44	19,44	59,70	4,875
Std. Error	0,7923	0,4773	18,14	7,936	24,37	1,990
Lower 95% CI	0,7966	0,9398	217,7	19,10	217,7	0,05055
Upper 95% CI	4,870	3,394	311,0	59,90	343,0	10,28
