# Supplementary material for: Zn2+ chelation by serum albumin improves hexameric Zn2+-insulin dissociation into monomers after exocytosis
Source: PLoS One. 2017 Nov 3;12(11):e0187547. doi: 10.1371/journal.pone.0187547 (PMC5669427; doi:10.1371/journal.pone.0187547)
Supplement: S2 File — (XLSX) [file pone.0187547.s002.xlsx]

## Sheet: Fig 2A
Con-	Con+	Alb-	Alb+	Zin-	Zin+
6	6	6	6	6	6	(n)
36	52	54	278	65	210
28	62	64	222	55	224
42	45	44	245	79	220
33	63	67	263	40	178
42	40	43	218	60	230
30	39	41	244	85	211
	Mean	SEM
Con-	35.17	2.428
Con+	50.17	4.331
Alb-	52.17	4.615
Alb+	245	9.438
Zin-	64	6.683
Zin+	212.2	7.512
	Con-	Con+	Alb-	Alb+	Zin-	Zin+
Number of values	6	6	6	6	6	6
Minimum	28,00	39,00	41,00	218,0	40,00	178,0
25% Percentile	29,50	39,75	42,50	221,0	51,25	202,0
Median	34,50	48,50	49,00	244,5	62,50	215,5
75% Percentile	42,00	62,25	64,75	266,8	80,50	225,5
Maximum	42,00	63,00	67,00	278,0	85,00	230,0
Mean	35,17	50,17	52,17	245,0	64,00	212,2
Std. Deviation	5,947	10,61	11,30	23,12	16,37	18,40
Std. Error	2,428	4,331	4,615	9,438	6,683	7,512
Lower 95% CI	28,93	39,03	40,30	220,7	46,82	192,9
Upper 95% CI	41,41	61,30	64,03	269,3	81,18	231,5

## Sheet: Fig 2B
AIA-	AIA+	ZIA-	ZIA+	TeA-	TeA+
6	6	6	6	6	6	(n)
40	210	69	196	69	268
65	230	57	290	57	212
67	220	83	202	86	235
55	187	45	122	30	263
42	221	60	210	60	185
45	218	110	193	126	228
	Mean	SEM
AIA-	52.33	4.814
AIA+	214.3	6.059
ZiA-	70.67	9.419
ZiA+	202.2	21.85
TeA-	71.33	13.23
TeA+	231.8	12.77
	AIA-	AIA+	ZIA-	ZIA+	TeA-	TeA+
Number of values	6	6	6	6	6	6
Minimum	40,00	187,0	45,00	122,0	30,00	185,0
25% Percentile	41,50	204,3	54,00	175,3	50,25	205,3
Median	50,00	219,0	64,50	199,0	64,50	231,5
75% Percentile	65,50	223,3	89,75	230,0	96,00	264,3
Maximum	67,00	230,0	110,0	290,0	126,0	268,0
Mean	52,33	214,3	70,67	202,2	71,33	231,8
Std. Deviation	11,79	14,84	23,07	53,53	32,41	31,28
Std. Error	4,814	6,059	9,419	21,85	13,23	12,77
Lower 95% CI of mean	39,96	198,8	46,46	146,0	37,32	199,0
Upper 95% CI of mean	64,71	229,9	94,88	258,3	105,3	264,7
KS normality test
KS distance	0,2330	0,2642	0,1955	0,2752	0,1954	0,1738
P value	> 0.10	> 0.10	> 0.10	> 0.10	> 0.10	> 0.10
Passed normality test (alpha=0.05)?	Yes	Yes	Yes	Yes	Yes	Yes
P value summary	ns	ns	ns	ns	ns	ns
Sum	314,0	1286	424,0	1213	428,0	1391
