# Supplementary material for: Zn2+ chelation by serum albumin improves hexameric Zn2+-insulin dissociation into monomers after exocytosis
Source: PLoS One. 2017 Nov 3;12(11):e0187547. doi: 10.1371/journal.pone.0187547 (PMC5669427; doi:10.1371/journal.pone.0187547)
Supplement: S3 File — (XLSX) [file pone.0187547.s003.xlsx]

## Sheet: Serum insulin
0	10	20	30	40	60	Time (min)
0	0.0296628	0.161522	0.0489336	0.152849	0.262908
0	0	0	0	0	0
0	0	0.0300016	0	0	0		Zn-insulin
0.0865483	0.872065	0	0.280087	0.48899	0.170031
1.02796	0.079298	0.0344904	1.7362	0.10591	0.516359
0.108522	0.212185	0.649299	0.237706	0.290316	0.116918
0.0955229		1.85012		0.016384
0.18	0.19	0.38	0.38	0.15	0.17	Mean
0.14	0.13	0.25	0.27	0.06	0.07	SEM
0	10	20	30	40	60	Time (min)
0	2.11878	1.70177	1.66103	1.33724	1.24418
0.1239	1.66166	1.25003	1.53736	1.46609	1.40921
0	1.73068	1.60669	1.34573	1.23096	0.868464		Zn-insulin+BSA
0	1.43443	1.27243	0.900103	1.188	0.0326278
1.49296		1.47924	1.14485	1.29386	0.213986
0.539099		0.910836		0.673896
0.359326	1.73639	1.37017	1.31781	1.19834	0.753694	Mean
0.24	0.14	0.11	0.13	0.11	0.27	SEM
0	10	20	30	40	60	Time (min)
0.17857	1.72435	1.5405	1.82532	1.25347	0.787393
0	1.09187	1.22858	1.86877	1.73904	1.32366
0	1.99528	1.49961	1.90876	1.241	0.628879		Zn-free insulin
0	1.58484	1.93685	1.86563
	0.782339	0.779049
0.0446424	1.43573	1.39692	1.86712	1.41117	0.913311	Mean
0.04	0.21	0.19	0.01	0.16	0.21	SEM
0	10	20	30	40	60	Time (min)
0.0106059	1.93414	1.27845	1.39478	0.720356	1.01703
0.0288874	1.8713	2.29303	1.73624	1.44926	1.12115
0.006339	1.6142	1.56713	1.02292	1.07457	0.694153		Zn-free insulin+BSA
0.0152774	1.80655	1.71287	1.38465	1.0814	0.94411	Mean
0.006	0.09	0.3	0.2	0.21	0.12	SEM
0	10	20	30	40	60	Time (min)
0.0164117	0	0	0	0.0434019	0.0302707
0	0.0624082	0	0.333333	0	0.124564
0	0	0.333333	0.17231	0	0		Zn-insulin+BSA+ZnCl2
0.00547057	0.0208027	0.111111	0.168548	0.0144673	0.0516115	Mean
0.005	0.02	0.11	0.09	0.01	0.03	SEM

## Sheet: Plasma glucose
0	10	20	30	40	60	Time (min)
7.5	6.05556	3.27778	3.27778	2.83333	2.44444
5.5	4.5	2.88889	2.38889	2.27778	2.27778		Zn-free insulin
5.83333	3.5	3.11111	3.16667	3.33333	3
7.72222	6	3.5	3.22222	2.94444	2.44444
7.5	6.72222	4.55556	4.11111	3.72222	3.22222
6.88889	5.16667	4.22222	3.16667	3.16667	2.5
6.82	5.32	3.59	3.22	3.04	2.64	Mean
0.38	0.48	0.26	0.22	0.2	0.15	SEM
0	10	20	30	40	60	Time (min)
5.22222	4.16667	3.33333	3.27778	2.72222	2.5
6.66667	4.38889	3.61111	3.22222	2.72222	2.94444		Zn-free insulin+BSA
5.55556	4.77778	2.83333	2.11111	1.83333	1.72222
7.5	5.66667	4.16667	3.88889	3.38889	3.05556
8.11111	7.16667	4.38889	3.88889	3.61111	3.05556
8.16667	5.16667	4.27778	4.27778	3.94444	3.33333
6.87	5.22	3.76	3.44	3.03	2.76	Mean
0.51	0.44	0.25	0.31	0.31	0.23	SEM
0	10	20	30	40	60	Time (min)
6.22222	6.44444	5.94444	5.5	5	4.33333
6.16667	5.88889	5.66667	5.05556	4.83333	4.72222		Zn-insulin
5.72222	5.16667	4.66667	4.66667	4.44444	4
8.27778	7.22222	6.44444	5.66667	5.38889	4.88889
7.44444	5.88889	5.16667	4.88889	4.66667	4.44444
7.88889	7.16667	5.83333	4.83333	4.33333	3.94444
6.61111	5.22222	4.44444	4.88889	4.44444	4.33333
6.9	6.14	5.45	5.07	4.73	4.38	Mean
0.36	0.31	0.27	0.14	0.14	0.13	SEM
0	10	20	30	40	60	Time (min)
6.83333	4.05556	2.94444	3.16667	3.27778	3.22222
7.5	6.11111	3.94444	3.44444	3.05556	2.61111		Zn-insulin+BSA
6.66667	6.05556	3.88889	3	2.55556	1.94444
8.33333	6	3.27778	3.11111	2.83333	3
6.55556	4.22222	3.27778	3.38889	3.33333	2.88889
6.61111	5	3.72222	3.77778	3.77778	3.27778
7.44444	6.16667	3.88889	3.38889	3.44444	2.88889
7	5.27778	3.94444	3.55556	3.5	2.66667
6.66667	6.05556	4.05556	3.11111	2.88889
7.06	5.43	3.66	3.32	3.18	2.81	Mean
0.19	0.28	0.13	0.08	0.12	0.14	ESM
0	10	20	30	40	60	Time (min)
6.44444	5.83333	5.31154	4.88889	4.93333	4.94444
6.18667	5.83333	6.11111	5.44444	5.43889	6.05556
5.55556	5.16667	5.16667	5.16667	5.21341	4.98889		Zn-insulin+BSA+ZnCl2
6.13315	5.7	5.24	4.8	4.9	4.5
6.3	5.6	5.57265	5	5.12341	5.23421
5.7	5.6	5.3	5.2	5.1	5
6.05	5.61	5.45	5.08	5.11	5.12	Mean
0.14	0.1	0.14	0.09	0.08	0.21	ESM
