# Supplementary material for: Zn2+ chelation by serum albumin improves hexameric Zn2+-insulin dissociation into monomers after exocytosis
Source: PLoS One. 2017 Nov 3;12(11):e0187547. doi: 10.1371/journal.pone.0187547 (PMC5669427; doi:10.1371/journal.pone.0187547)
Supplement: S4 File — (XLSX) [file pone.0187547.s004.xlsx]

## Sheet: Figure 4A
Large islets	Insulin release									Small islets	Insulin release
X (Time; min)	A:Y1	A:Y2	A:Y3	A:Y4	A:Y5	A:Y6	(n)			X (Time; min)	A:Y1	A:Y2	A:Y3	A:Y4	(n)
1	1.35985	15.2652	11.5513	0.740771	0.890639	4.32768				1	8.61016	4.20921	0	0.881078
2	0.16658	8.0863	2.74483	0.491482	1.22942	6.10145				2	11.2232	2.0322	2.44736	3.03756
3	0.646353	1.66999	6.8681	0.567873	1.367	3.44896				3	1.9596	0.636155	6.19496	2.1711
4	0.688175	6.04577	4.86592	0.73561	0.692657	9.98874				4	0	4.90496	9.02804	4.43842
5	0	3.8664	4.56388	0.456424	0	1.69101				5	4.78595	8.14221	1.80469	2.32984
5.5	0.295385	38.7244	44.2315	1.58089	0.228034	2.7315				5.5	3.46757	5.72275	0.990771	0
6	9.22285	100	100	23.1478	14.9424	16.4097				6	5.73416	63.6733	3.81627	3.83445
6.5	58.5456	56.9376	87.8382	68.0544	85.0303	40.6096				6.5	1.89085	100	70.5494	85.27
7	100	95.9147	93.4891	96.4519	90.3258	77.2602				7	18.289	91.4534	100	100
7.5	71.0089	74.7754	90.1379	91.3639	100	100				7.5	100	76.5671	64.32	65.8015
8	66.2163	62.6318	82.3189	100	76.2642	59.261				8	85.9039	47.8999	57.9293	47.9906
8.5	58.2553	55.6643	83.8955	88.5961	76.6989	60.3259				8.5	79.8985	50.5245	27.8232	35.2004
9	76.3307	40.663	66.0861	85.1186	55.6952	54.5491				9	80.9978	31.6486	30.9581	37.4753
9.5	64.8834	27.4454	44.4408	70.4914	54.2986	72.2622				9.5	54.3479	19.6631	18.24	27.727
10	51.8509	34.8597	52.6665	67.6234	60.9914	49.942				10	41.3397	18.499	40.0787	40.4242
10.5	50.5241	37.3811	53.4321	54.5887	58.0907	65.5838				10.5	41.3646	17.4564	29.4992	27.7424
11	48.0652	25.6825	20.869	51.2005	70.2219	47.7583				11	37.9198	18.1624	35.9789	16.8112
11.5	39.8609	18.6279	29.5499	44.7976	66.9301	48.3287				11.5	46.1107	15.6715	21.5109	23.4194
12	57.1934	15.645	35.9611	56.1838	59.9234	59.4882				12	77.5265	17.6076	33.5299	16.9248
12.5	42.3323	30.343	30.1614	52.0847	51.3581	37.7005				12.5	62.0263	21.5396	31.4897	22.8121
13	45.9982	31.0178	40.8198	45.6387	65.7933	25.6735				13	64.5549	24.2737	48.3891	18.3893
13.5	49.8235	27.1345	52.2448	46.4955	65.7619	36.442				13.5	67.8506	17.8893	30.7553	33.7267
14	41.161	20.0376	35.0646	25.3641	58.9579	40.094				14	52.8342	19.8922	44.9733	24.6316
14.5	45.3589	29.8899	36.3604	40.4202	47.4137	49.1193				14.5	66.2775	27.4729	42.7162	20.6155
15	49.0834	22.3441	30.1614	46.5182	33.6623	49.1193				15	76.9328	15.8222	38.4136	26.3319
17	44.5274	3.53465	31.0968	25.116	16.1149	24.332				17	80.8652	3.19644	43.1813	18.039
19	10.3566	1.90867	25.0868	7.1292	7.8765	40.7611				19	6.45566	1.27267	0.99142	9.99601
21	6.4988	1.68399	21.2247	0	6.79981	19.7075				21	0.586954	1.46058	17.9805	4.99307
23	3.80305	0	0	1.97683	6.94757	6.26307				23	2.88459	0.76321	12.4626	3.28724
25	2.06399	0.270292	1.33915	1.45775	6.71643	5.58483				25	4.69366	0	9.88354	3.05345

## Sheet: Figure 4B
Large islets	Insulin release						Small islets	Insulin release
X (Time; min)	A:Y1	A:Y2	A:Y3	(n)			X (Time; min)	A:Y1	A:Y2	A:Y3	(n)
1	0.149443	0.245272	1.82717				1	1.90157	18.6687	2.05639
2	0.178535	0.171521	1.22418				2	0.752229	22.8636	0.473892
3	0.141281	0	1.84545				3	3.57285	9.20001	0.825017
4	0	0.0824752	1.06252				4	1.1167	6.70978	2.17334
5	0.0925129	0.238284	0.392047				5	3.58108	10.339	0
5.5	7.78126	36.3509	76.4512				5.5	4.32389	43.3115	94.5204
6	56.1009	68.9684	89.9737				6	24.6746	76.0047	100
6.5	100	100	100				6.5	66.8883	61.8137	91.9457
7	57.1544	64.8068	64.3362				7	100	100	63.3747
7.5	59.2339	73.0369	55.888				7.5	96.3368	81.7925	43.5606
8	36.8554	46.2826	37.5422				8	83.736	56.0483	22.4626
8.5	40.2595	35.2053	31.9062				8.5	26.1234	90.4323	21.7692
9	33.5551	39.8368	35.6817				9	12.5693	75.5036	9.63612
9.5	43.6319	38.5446	31.8584				9.5	10.0245	56.0395	9.12453
10	27.5356	54.3978	32.2752				10	8.0732	38.5466	7.61105
10.5	30.6986	33.4626	27.5617				10.5	18.1643	56.2567	10.0643
11	28.0279	31.868	30.7221				11	15.3517	51.6926	10.5386
11.5	25.5496	30.4385	27.9263				11.5	15.8934	50.6222	9.74872
12	26.6027	42.0106	34.0516				12	26.9563	46.9063	20.9211
12.5	40.7021	45.1411	36.2727				12.5	16.7572	46.132	14.5622
13	33.2056	33.0852	33.331				13	57.1937	60.2364	54.7255
13.5	44.417	54.4375	33.3984				13.5	30.1296	33.4958	36.3492
14	35.258	26.6816	43.8238				14	27.0125	20.2547	23.6402
14.5	40.5934	48.6277	32.5599				14.5	21.4525	25.6724	23.7185
15	30.3649	32.2794	28.4479				15	28.7457	37.4958	19.9864
17	13.3854	34.5021	1.16049				17	3.57003	16.2864	2.87001
19	2.10211	8.6044	0.400968				19	13.9132	6.52076	13.4636
21	2.19432	3.61521	0.78191				21	4.09513	9.79135	3.38613
23	0.775341	1.22854	0.318028				23	6.44345	1.63818	0.318062
25	0.304322	0.607963	0				25	0	0	0.720175
